# Supplementary material for: First record of the genus Wilkinsonellus (Hymenoptera, Braconidae, Microgastrinae) from Fiji with description of three new species
Source: Zookeys. 2014 Apr 3;(397):25–47. doi: 10.3897/zookeys.397.7195 (PMC3978230; doi:10.3897/zookeys.397.7195)
Supplement: XML Treatment for Wilkinsonellus [file zookeys.397.7195-treatment1.xml]

<!DOCTYPE tp:taxon-treatment
  PUBLIC "-//TaxonX//DTD Taxonomic Treatment Publishing DTD v0 20100105//EN" "tax-treatment-NSO.dtd">
<tp:taxon-treatment xmlns:tp="http://www.plazi.org/taxpub"><tp:treatment-meta><mixed-citation publication-type="journal"><person-group><name><surname>Arias-Penna</surname><given-names>Diana Carolina</given-names></name><name><surname>Zhang</surname><given-names>Yali</given-names></name><name><surname>Whitfield</surname><given-names>James B.</given-names></name></person-group><article-title>First record of the genus <italic>Wilkinsonellus</italic> (Hymenoptera, Braconidae, Microgastrinae) from Fiji with description of three new species</article-title><source>Zookeys</source><day>3</day><month>4</month><year>2014</year><volume>2014</volume><issue>397</issue><fpage>25</fpage><lpage>47</lpage><pub-id pub-id-type="doi">10.3897/zookeys.397.7195</pub-id></mixed-citation></tp:treatment-meta><tp:nomenclature><tp:taxon-name>
                        <tp:taxon-name-part taxon-name-part-type="genus">Wilkinsonellus</tp:taxon-name-part>
                        <object-id xmlns:xlink="http://www.w3.org/1999/xlink" xlink:type="simple">http://species-id.net/wiki/Wilkinsonellus</object-id>
                    </tp:taxon-name><tp:taxon-authority>Mason, 1981</tp:taxon-authority></tp:nomenclature><tp:treatment-sec sec-type="Type species"><title>Type species.</title><p><italic><tp:taxon-name>Apanteles iphitus</tp:taxon-name></italic>, <xref ref-type="bibr" rid="B17">Nixon 1965</xref></p></tp:treatment-sec><tp:treatment-sec sec-type="Diagnosis"><title>Diagnosis.</title><p><italic><tp:taxon-name>Wilkinsonellus</tp:taxon-name></italic> is distinguishable from other <tp:taxon-name>Microgastrinae</tp:taxon-name> genera by the following combination of traits: body coloration largely yellowish or brown-yellow (<xref ref-type="fig" rid="F1">Figs 1A–F</xref>); propleuron with a posterior flange (<xref ref-type="fig" rid="F1">Figs 1A–F</xref>, <xref ref-type="fig" rid="F2">2D</xref>, <xref ref-type="fig" rid="F3">3G</xref>, <xref ref-type="fig" rid="F4">4G</xref>, <xref ref-type="fig" rid="F5">5G</xref>); scutellum sculptured medio-posteriorly and often with subapical carina (<xref ref-type="fig" rid="F3">Figs 3F</xref>, <xref ref-type="fig" rid="F4">4F</xref>, <xref ref-type="fig" rid="F5">5F</xref>); lunules of scutellum narrow (<xref ref-type="fig" rid="F3">Figs 3F</xref>, <xref ref-type="fig" rid="F4">4F</xref>, <xref ref-type="fig" rid="F5">5F</xref>); fore wing with vein r-m absent and vein 1-1A strongly curved (<xref ref-type="fig" rid="F3">Figs 3I</xref>, <xref ref-type="fig" rid="F4">4I</xref>, <xref ref-type="fig" rid="F5">5I</xref>), lying very close to posterior margin of the wing (<xref ref-type="bibr" rid="B14">Long and Achterberg 2003</xref>); propodeum with a median carina (<xref ref-type="fig" rid="F3">Figs 3F</xref>, <xref ref-type="fig" rid="F4">4F</xref>, <xref ref-type="fig" rid="F5">5F</xref>), spiracles completely or partially surrounded by carinae; tergite I (<xref ref-type="fig" rid="F3">Figs 3K</xref>, <xref ref-type="fig" rid="F4">4K</xref>, <xref ref-type="fig" rid="F5">5K</xref>) with petiole 4–5 times as long as its apical width, more or less constricted medially and deeply grooved almost to apex (<xref ref-type="bibr" rid="B23">Zeng et al. 2011</xref>); median longitudinal area of metasomal tergite II slightly raised, usually poorly delimited (<xref ref-type="fig" rid="F3">Figs 3K</xref>, <xref ref-type="fig" rid="F4">4K</xref>, <xref ref-type="fig" rid="F5">5K</xref>), tergite II as long as tergite III, both smooth (<xref ref-type="bibr" rid="B22">Whitfield 1997</xref>); hind coxa enlarged (<xref ref-type="fig" rid="F1">Figs 1A–F</xref>, <xref ref-type="fig" rid="F3">3A</xref>, <xref ref-type="fig" rid="F4">4A</xref>, <xref ref-type="fig" rid="F5">5A</xref>), rarely short except in <italic><tp:taxon-name>Wilkinsonellus flavicrus</tp:taxon-name></italic> (<xref ref-type="bibr" rid="B15">Long and Achterberg 2011</xref>); ovipositor sheaths short (<xref ref-type="fig" rid="F3">Figs 3H</xref>, <xref ref-type="fig" rid="F4">4H</xref>, <xref ref-type="fig" rid="F5">5H</xref>) (<xref ref-type="bibr" rid="B22">Whitfield 1997</xref>).</p><fig id="F1" position="float" orientation="portrait"><label>Figure 1.</label><caption><p>Habitus <italic><tp:taxon-name>Wilkinsonellus</tp:taxon-name></italic> species. <bold>A</bold> Female, <italic><tp:taxon-name>Wilkinsonellus alexsmithi</tp:taxon-name></italic> Arias-Penna &amp; Whitfield, 2013 <bold>B</bold> Male, <italic><tp:taxon-name>Wilkinsonellus kogui</tp:taxon-name></italic> Arias-Penna &amp; Whitfield, 2013 <bold>C</bold> Female, <italic><tp:taxon-name>Wilkinsonellus panamaensis</tp:taxon-name></italic> Arias-Penna &amp; Whitfield, 2013 <bold>D</bold> Female, <italic><tp:taxon-name>Wilkinsonellus corpustriacolor</tp:taxon-name></italic> Arias-Penna, Zhang &amp; Whitfield, sp. n. <bold>E</bold> Female, <italic><tp:taxon-name>Wilkinsonellus fijiensis</tp:taxon-name></italic> Arias-Penna, Zhang &amp; Whitfield, sp. n. <bold>F</bold> Female, <italic><tp:taxon-name>Wilkinsonellus nescalptura</tp:taxon-name></italic> Arias-Penna, Zhang &amp; Whitfield, sp. n.</p></caption><graphic xmlns:xlink="http://www.w3.org/1999/xlink" xlink:href="zookeys-397-025-g001.jpg" position="float" orientation="portrait" xlink:type="simple"/></fig><fig id="F2" position="float" orientation="portrait"><label>Figure 2.</label><caption><p>Body structures <italic><tp:taxon-name>Wilkinsonellus</tp:taxon-name></italic> species. <bold>A–C</bold> Female, hind coxa <bold>A</bold> <italic><tp:taxon-name>Wilkinsonellus corpustriacolor</tp:taxon-name></italic> Arias-Penna, Zhang &amp; Whitfield, sp. n. <bold>B</bold> <italic><tp:taxon-name>Wilkinsonellus fijiensis</tp:taxon-name></italic> Arias-Penna, Zhang &amp; Whitfield, sp. n. <bold>C</bold> <italic><tp:taxon-name>Wilkinsonellus nescalptura</tp:taxon-name></italic> Arias-Penna, Zhang &amp; Whitfield, sp. n. <bold>D–E</bold> Head <bold>D</bold> <italic><tp:taxon-name>Wilkinsonellus kogui</tp:taxon-name></italic> Arias-Penna &amp; Whitfield, 2013, lateral view. <bold>E</bold> <italic><tp:taxon-name>Wilkinsonellus panamaensis</tp:taxon-name></italic> Arias-Penna &amp; Whitfield, 2013, dorsal view <bold>F</bold> Scutellum with apical spine, <italic><tp:taxon-name>Wilkinsonellus corpustriacolor</tp:taxon-name></italic> Arias-Penna, Zhang &amp; Whitfield, sp. n.</p></caption><graphic xmlns:xlink="http://www.w3.org/1999/xlink" xlink:href="zookeys-397-025-g002.jpg" position="float" orientation="portrait" xlink:type="simple"/></fig><fig id="F3" position="float" orientation="portrait"><label>Figure 3.</label><caption><p>Female, <italic><tp:taxon-name>Wilkinsonellus corpustriacolor</tp:taxon-name></italic> Arias-Penna, Zhang &amp; Whitfield, sp. n. <bold>A</bold> Habitus <bold>B–D</bold> Head <bold>B</bold> Dorsal view <bold>C</bold> Frontal view <bold>D</bold> Lateral view <bold>E</bold> Mesoscutum, dorsal view <bold>F</bold> Metanotum &amp; Propodeum, dorsal view <bold>G</bold> Mesosoma, lateral view <bold>H</bold> Metasoma, lateral view <bold>I–J</bold> Wings <bold>I</bold> Fore <bold>J</bold> Hind <bold>K</bold> Metasoma, dorsal view.</p></caption><graphic xmlns:xlink="http://www.w3.org/1999/xlink" xlink:href="zookeys-397-025-g003.jpg" position="float" orientation="portrait" xlink:type="simple"/></fig><fig id="F4" position="float" orientation="portrait"><label>Figure 4.</label><caption><p>Female, <italic><tp:taxon-name>Wilkinsonellus fijiensis</tp:taxon-name></italic> Arias-Penna, Zhang &amp; Whitfield, sp. n. <bold>A</bold> Habitus <bold>B–D</bold> Head <bold>B</bold> Dorsal view <bold>C</bold> Frontal view <bold>D</bold> Lateral view <bold>E</bold> Mesoscutum, dorsal view <bold>F</bold> Metanotum &amp; Propodeum, dorsal view <bold>G</bold> Mesosoma, lateral view <bold>H</bold> Metasoma, lateral view <bold>I–J</bold> Wings <bold>I</bold> Fore <bold>J</bold> Hind <bold>K</bold> Metasoma, dorsal view.</p></caption><graphic xmlns:xlink="http://www.w3.org/1999/xlink" xlink:href="zookeys-397-025-g004.jpg" position="float" orientation="portrait" xlink:type="simple"/></fig><fig id="F5" position="float" orientation="portrait"><label>Figure 5.</label><caption><p>Female, <italic><tp:taxon-name>Wilkinsonellus nescalptura</tp:taxon-name></italic> Arias-Penna, Zhang &amp; Whitfield, sp. n. <bold>A</bold> Habitus <bold>B–D</bold> Head <bold>B</bold> Dorsal view <bold>C</bold> Frontal view <bold>D</bold> Lateral view <bold>E</bold> Mesoscutum, dorsal view <bold>F</bold> Metanotum &amp; Propodeum, dorsal view <bold>G</bold> Mesosoma, lateral view <bold>H</bold> Metasoma, lateral view <bold>I–J</bold> Wings <bold>I</bold> Fore <bold>J</bold> Hind <bold>K</bold> Metasoma, dorsal view.</p></caption><graphic xmlns:xlink="http://www.w3.org/1999/xlink" xlink:href="zookeys-397-025-g005.jpg" position="float" orientation="portrait" xlink:type="simple"/></fig></tp:treatment-sec><tp:treatment-sec sec-type="Key to species of the genus Wilkinsonellus Mason, 1981"><title>Key to species of the genus <italic><tp:taxon-name>Wilkinsonellus</tp:taxon-name></italic> Mason, 1981</title><p>Modified from <xref ref-type="bibr" rid="B15">Long and Achterberg 2011</xref>.</p><table-wrap content-type="key" position="anchor" orientation="portrait"><table><tbody><tr><td rowspan="1" colspan="1">1</td><td rowspan="1" colspan="1">Mesosoma flattened, scutellum at same level as propodeum; scutellum almost smooth and without a transverse posterior carina; hind coxa more or less shortened, not surpassing apex of tergite I</td><td rowspan="1" colspan="1">2</td></tr><tr><td rowspan="1" colspan="1">–</td><td rowspan="1" colspan="1">Mesosoma normal (<xref ref-type="fig" rid="F1">Figs 1A–F</xref>), scutellum protruding far above level of propodeum; scutellum rugose or punctate-rugose or finely punctate, often with an apical spine; hind coxa long, distinctly surpassing apex of tergite I</td><td rowspan="1" colspan="1">3</td></tr><tr><td rowspan="1" colspan="1"><!--PageBreak-->2</td><td rowspan="1" colspan="1">Propodeum with a very coarse median carina combined with various strong secondary rugae; body large (about 5.5 mm), completely brownish yellow. [Distribution. Papua New Guinea: East New Britain (Kerevat)]</td><td rowspan="1" colspan="1"><italic><tp:taxon-name>Wilkinsonellus daira</tp:taxon-name></italic> (Nixon, 1965)</td></tr><tr><td rowspan="1" colspan="1">–</td><td rowspan="1" colspan="1">Propodeum with a coarse median carina dividing propodeum into two smooth lateral parts, without rugae; body rather small (2.4 mm), black, metasoma yellowish brown, tergite I ivory colored laterally. [Distribution. North of Vietnam (Ha Tay)]</td><td rowspan="1" colspan="1"><italic><tp:taxon-name>Wilkinsonellus flavicrus</tp:taxon-name></italic> Long &amp; van Achterberg, 2011</td></tr><tr><td rowspan="1" colspan="1">3</td><td rowspan="1" colspan="1">Ocelli small or medium-sized (<xref ref-type="fig" rid="F3">Figs 3B</xref>, <xref ref-type="fig" rid="F4">4B</xref>, <xref ref-type="fig" rid="F5">5B</xref>), OOL more than diameter of posterior ocellus or subequal, inner margins of eyes at antennal sockets hardly or not emarginate</td><td rowspan="1" colspan="1">4</td></tr><tr><td rowspan="1" colspan="1">–</td><td rowspan="1" colspan="1">Ocelli large to very large (<xref ref-type="fig" rid="F2">Fig. 2E</xref>), OOL less than diameter of posterior ocellus or equal; inner margins of eyes at antennal sockets deeply emarginate</td><td rowspan="1" colspan="1">16</td></tr><tr><td rowspan="1" colspan="1">4</td><td rowspan="1" colspan="1">Mesopleuron obliquely striate above precoxal sulcus; OOL 1.0–1.5 times diameter of posterior ocellus. [Distribution. Australia: Queensland (Atherton, Little Mulgrave Natl Pk, Mt Webb Natl Pk). Papua New Guinea: Western Highlands (Baiyer river Sanctuary), Morobe (Mt Keinde [Kaindi], Sattelberg)]</td><td rowspan="1" colspan="1"><italic><tp:taxon-name>Wilkinsonellus striatus</tp:taxon-name></italic> Austin &amp; Dangerfield, 1992</td></tr><tr><td rowspan="1" colspan="1">–</td><td rowspan="1" colspan="1">Mesopleuron smooth or sparsely punctate above precoxal sulcus; OOL 1.6–2.0 times diameter of posterior ocellus</td><td rowspan="1" colspan="1">5</td></tr><tr><td rowspan="1" colspan="1">5</td><td rowspan="1" colspan="1">Body completely brownish yellow (<xref ref-type="fig" rid="F1">Figs 1E–F</xref>, <xref ref-type="fig" rid="F4">4A</xref>, <xref ref-type="fig" rid="F5">5A</xref>)</td><td rowspan="1" colspan="1">6</td></tr><tr><td rowspan="1" colspan="1">–</td><td rowspan="1" colspan="1">Body partly dark brown or blackish, at least propodeum and mesopleuron (<xref ref-type="fig" rid="F1">Figs 1D</xref>, <xref ref-type="fig" rid="F3">3A</xref>)</td><td rowspan="1" colspan="1">10</td></tr><tr><td rowspan="1" colspan="1">6</td><td rowspan="1" colspan="1">Face coarsely reticulate-rugose</td><td rowspan="1" colspan="1">7</td></tr><tr><td rowspan="1" colspan="1">–</td><td rowspan="1" colspan="1">Face finely and densely punctate</td><td rowspan="1" colspan="1">8</td></tr><tr><td rowspan="1" colspan="1">7</td><td rowspan="1" colspan="1">Body entire fulvous, except hind femur and hind tibia slightly darkened at extreme apex; OOL less than twice diameter of posterior ocellus. [Distribution. Philippines: Mindanao (Davao). Taiwan: Pingtung (Kenting Ntl. Pak., Shantimen [Sandimen?])]</td><td rowspan="1" colspan="1"><italic><tp:taxon-name>Wilkinsonellus iphitus</tp:taxon-name></italic> (Nixon, 1965)</td></tr><tr><td rowspan="1" colspan="1">–</td><td rowspan="1" colspan="1">Body yellowish orange except tergites III –IV (medially) and following tergites dark brown, and hind tarsi infuscate; OOL 1.27 times diameter of posterior ocellus. [Distribution. Reunion Island: Bras-Panon (La Caroline), Saint Pierre (Bassin Martin)]</td><td rowspan="1" colspan="1"><italic><tp:taxon-name>Wilkinsonellus narangahus</tp:taxon-name></italic> (Rousse &amp; Gupta, 2013)</td></tr><tr><td rowspan="1" colspan="1">8</td><td rowspan="1" colspan="1">Hind wing with vannal lobe of typical microgastrine dimensions (<xref ref-type="fig" rid="F3">Figs 3J</xref>, <xref ref-type="fig" rid="F5">5J</xref>).  [Distribution. Fiji: Kavadu, Taveuni and Viti Levu]</td><td rowspan="1" colspan="1"><italic><tp:taxon-name>Wilkinsonellus nescalptura</tp:taxon-name></italic> Arias-Penna, Zhang &amp; Whitfield, sp. n</td></tr><tr><td rowspan="1" colspan="1">–</td><td rowspan="1" colspan="1">Hind wing with vannal lobe reduced (<xref ref-type="fig" rid="F4">Fig. 4J</xref>)</td><td rowspan="1" colspan="1">9</td></tr><tr><td rowspan="1" colspan="1">9</td><td rowspan="1" colspan="1">Outer dorsal surface of hind coxa with distinct longitudinal carina, inner dorsal surface coarsely reticulate; hypopygium smooth and hairless. [Distribution. Papua New Guinea: Jiwaka (Jimmi Valley), Madang, Morobe (Bulolo, Busu River in Lae, Lae-Zenag Road, Saruwaged Range), East New Britain (Kerevat). Australia: Queensland (MtTozer)]</td><td rowspan="1" colspan="1"><italic><tp:taxon-name>Wilkinsonellus tomi</tp:taxon-name></italic> Austin &amp; Dangerfield, 1992</td></tr><tr><td rowspan="1" colspan="1">–</td><td rowspan="1" colspan="1">Outer dorsal surface of hind coxa with coarse and heterogeneous aerolate-rugose sculpture throughout without carina, ventral surface with dense and fine <!--PageBreak-->punctate those two areas separated by a flat, smooth and shiny stripe (<xref ref-type="fig" rid="F1">Fig. 1B</xref>); hypopygium setose (<xref ref-type="fig" rid="F4">Fig. 4H</xref>). [Distribution. Fiji: Gau, Kadavu, Taveuni, Vanua Levu, Viti Levu]</td><td rowspan="1" colspan="1">W. <italic>fijiensis</italic> Arias-Penna, Zhang &amp; Whitfield, sp. n.</td></tr><tr><td rowspan="1" colspan="1">10</td><td rowspan="1" colspan="1">Scutellum with a small spine apically (<xref ref-type="fig" rid="F1">Fig. 1F</xref>)</td><td rowspan="1" colspan="1">11</td></tr><tr><td rowspan="1" colspan="1">–</td><td rowspan="1" colspan="1">Scutellum without spine apically</td><td rowspan="1" colspan="1">15</td></tr><tr><td rowspan="1" colspan="1">11</td><td rowspan="1" colspan="1">Head yellow-orange or reddish-brown (<xref ref-type="fig" rid="F1">Fig. 1D</xref>, <xref ref-type="fig" rid="F3">3A</xref>)</td><td rowspan="1" colspan="1">12</td></tr><tr><td rowspan="1" colspan="1">–</td><td rowspan="1" colspan="1">Head black or blackish brown</td><td rowspan="1" colspan="1">14</td></tr><tr><td rowspan="1" colspan="1">12</td><td rowspan="1" colspan="1">Frons with two distinct parallel carinae between antennal sockets. [Distribution: Central highlands of Vietnam (Kon Tum)]</td><td rowspan="1" colspan="1"><italic><tp:taxon-name>Wilkinsonellus nigrocentrus</tp:taxon-name></italic> Long &amp; van Achterberg, 2011</td></tr><tr><td rowspan="1" colspan="1">–</td><td rowspan="1" colspan="1">Frons with rippled sculptures between antennal sockets (<xref ref-type="fig" rid="F3">Fig. 3B</xref>)</td><td rowspan="1" colspan="1">13</td></tr><tr><td rowspan="1" colspan="1">13</td><td rowspan="1" colspan="1">Hind coxa reddish-brown; surface of hind coxa reticulate with fine granulate background sculpture. Head and mesosoma reddish-brown. [Distribution. India: Maharashtra (Solapur)]</td><td rowspan="1" colspan="1"><italic><tp:taxon-name>Wilkinsonellus granulatus</tp:taxon-name></italic> Ahmad, Pandey, Haider &amp; Shuja-Uddin, 2005</td></tr><tr><td rowspan="1" colspan="1">–</td><td rowspan="1" colspan="1">Hind coxa completely black, but yellow-brown ventrally; outer dorsal surface of hind coxa with coarse aerolate-rugose sculpture, but finely sculptured in the remaining area (<xref ref-type="fig" rid="F1">Fig. 1A</xref>); head yellow-orange and mesosoma brown-black. [Distribution. Fiji: Kadavu, Taveuni, Vanua Levu, Viti Levu]</td><td rowspan="1" colspan="1"><italic><tp:taxon-name>Wilkinsonellus corpustriacolor</tp:taxon-name></italic> Arias-Penna, Zhang &amp; Whitfield, sp. n.</td></tr><tr><td rowspan="1" colspan="1">14</td><td rowspan="1" colspan="1">Vein 1CUa of fore wing 0.50 times as long as vein 1CUb; pterostigma distinctly shorter vein R1 (23:  60); frons smooth; propodeum largely rugose; vein cu-a of hind wing more or less sinuate. [Distribution. Vietnam: NE (Ha Giang), Central highlands (Lam Dong)]</td><td rowspan="1" colspan="1"><italic><tp:taxon-name>Wilkinsonellus nigratus</tp:taxon-name></italic> Long &amp; van Achterberg, 2011</td></tr><tr><td rowspan="1" colspan="1">–</td><td rowspan="1" colspan="1">Vein 1CUa of fore wing 0.85 times as long as vein 1CUb; pterostigma as long as vein R1; frons rugose/punctate; propodeum sparsely rugose apically, smooth basally; vein cu-a of hind wing curved. [Distribution. Northeast of Vietnam (Thai Nguyen)]</td><td rowspan="1" colspan="1"><italic><tp:taxon-name>Wilkinsonellus masoni</tp:taxon-name></italic> Long &amp; van Achterberg 2011</td></tr><tr><td rowspan="1" colspan="1">15</td><td rowspan="1" colspan="1">Head entirely, mesoscutum and scutellum black; frons, vertex and temple dull, coarsely rugose-punctate; scutellum medially dull and densely rugose; second metasomal tergite with an elongate parallel-sided area. Distribution. Belgian Congo (Nyasheke [Now Rwanda: Nyamasheke?]. Kenya (Embu)]</td><td rowspan="1" colspan="1"><italic><tp:taxon-name>Wilkinsonellus henicopus</tp:taxon-name></italic> (de Saeger, 1944)</td></tr><tr><td rowspan="1" colspan="1">–</td><td rowspan="1" colspan="1">Head brownish yellow, mesoscutum and scutellum reddish brown; frons, vertex and temple shiny and almost smooth; scutellum medially shiny and superficially rugose-punctate; second tergite without such area. [Distribution. Philippines: Luzon (Mt Makiling)]</td><td rowspan="1" colspan="1"><italic><tp:taxon-name>Wilkinsonellus thyone</tp:taxon-name></italic> (Nixon, 1965)</td></tr><tr><td rowspan="1" colspan="1">16</td><td rowspan="1" colspan="1">Lateral lobes of mesoscutum and mesopleuron ventrally yellow or brownish yellow; ocelli strongly protuberant, in frontal view completely above dorsal level of eyes</td><td rowspan="1" colspan="1">17</td></tr><tr><td rowspan="1" colspan="1">–</td><td rowspan="1" colspan="1">Lateral lobes of mesoscutum and mesosternum dark brown or blackish; ocelli less protuberant, in frontal view partly below dorsal level of eyes</td><td rowspan="1" colspan="1">21</td></tr><tr><td rowspan="1" colspan="1"><!--PageBreak-->17</td><td rowspan="1" colspan="1">Hind coxa yellow/orange without dark brown patch. [Distribution. Australia: Queensland (Herbert River in Ingham, Hope Vale Mission, Mt Spec, Mt Baird), Northern Territory (Mudginbarry H.S.)]</td><td rowspan="1" colspan="1"><italic><tp:taxon-name>Wilkinsonellus amplus</tp:taxon-name></italic> Austin &amp; Dangerfield, 1992</td></tr><tr><td rowspan="1" colspan="1">–</td><td rowspan="1" colspan="1">Hind coxa yellow with apex light brown or with a dark brown ventral patch (<xref ref-type="fig" rid="F1">Figs 1A–C</xref>)</td><td rowspan="1" colspan="1">18</td></tr><tr><td rowspan="1" colspan="1">18</td><td rowspan="1" colspan="1">Notauli absent. [Distribution. Vietnam: North Central Coast (Ha Tinh, Nghe An), Northeast (Thai Nguyen), Central highlands (Dak Lak), Southeast (Dông Nai)]</td><td rowspan="1" colspan="1"><italic><tp:taxon-name>Wilkinsonellus longicentrus</tp:taxon-name></italic> Long &amp; van Achterberg, 2003</td></tr><tr><td rowspan="1" colspan="1">–</td><td rowspan="1" colspan="1">Notauli present but incomplete</td><td rowspan="1" colspan="1">19</td></tr><tr><td rowspan="1" colspan="1">19</td><td rowspan="1" colspan="1">Scutellar sulcus with seven carinate foveae. Axillary trough of metanotum with complete parallel carinae. Eyes and ocelli appearing reddish in preserved <!--PageBreak-->specimens (<xref ref-type="fig" rid="F1">Figs 1C</xref>, <xref ref-type="fig" rid="F2">2E</xref>) [habitus <xref ref-type="fig" rid="F1">Fig. 1C</xref>]. [Distribution. Panamá: Panamá (Las Cruces)]</td><td rowspan="1" colspan="1"><italic><tp:taxon-name>Wilkinsonellus panamaensis</tp:taxon-name></italic> Arias-Penna &amp; Whitfield, 2013</td></tr><tr><td rowspan="1" colspan="1">–</td><td rowspan="1" colspan="1">Scutellar sulcus with five carinate foveae. Axillary trough of metanotum with some incomplete parallel carinae. Eyes and ocelli silver in preserved specimens</td><td rowspan="1" colspan="1">20</td></tr><tr><td rowspan="1" colspan="1">20</td><td rowspan="1" colspan="1">Fore and hind wings infuscate [habitus <xref ref-type="fig" rid="F1">Fig. 1B</xref>]. [Distribution. Colombia: Magdalena (Tayrona Natl Pk), Chocó (Utría Natl Pk)]</td><td rowspan="1" colspan="1"><italic><tp:taxon-name>Wilkinsonellus kogui</tp:taxon-name></italic> Arias-Penna &amp; Whitfield, 2013</td></tr><tr><td rowspan="1" colspan="1">–</td><td rowspan="1" colspan="1">Fore wing and hind wing not infuscate [habitus <xref ref-type="fig" rid="F1">Fig. 1A</xref>]. [Distribution. Costa Rica: Alajuela (Area de Conservación Guanacaste)]</td><td rowspan="1" colspan="1"><italic><tp:taxon-name>Wilkinsonellus alexsmithi</tp:taxon-name></italic> Arias-Penna &amp; Whitfield, 2013</td></tr><tr><td rowspan="1" colspan="1">21</td><td rowspan="1" colspan="1">Temple narrow, in lateral view its width near middle of eye 0.3–0.35 times transverse diameter of eye; OOL of female 0.2–0.3 times diameter of posterior ocellus; vertex without transverse rugosities. [Distribution. Vietnam: Northwest (Hoa Binh), Southeast (Dông Nai), Central highlands (Dak Lak), South central coast (Ninh Thuân)]</td><td rowspan="1" colspan="1"><italic><tp:taxon-name>Wilkinsonellus paramplus</tp:taxon-name></italic> Long &amp; van Achterberg, 2003</td></tr><tr><td rowspan="1" colspan="1">–</td><td rowspan="1" colspan="1">Temple wider, in lateral view its width near middle of eye 0.4–0.5 times transverse diameter of eye; OOL of female 0.5 times diameter of posterior ocellus; vertex with distinct transverse rugosities. [Distribution. Vietnam: Northeast (Thai Nguyen), North Central Coast (Thua Thien-Hue)]</td><td rowspan="1" colspan="1"><italic><tp:taxon-name>Wilkinsonellus tobiasi</tp:taxon-name></italic> Long, 2007</td></tr><!--PageBreak--></tbody></table></table-wrap></tp:treatment-sec><ref-list><ref id="B17"><mixed-citation xmlns:xlink="http://www.w3.org/1999/xlink" xlink:type="simple"><person-group><name name-style="western"><surname>Nixon</surname><given-names>GEJ</given-names></name></person-group> (<year>1965</year>) <article-title>A reclassification of the tribe Microgasterini (Hymenoptera: Braconidae).</article-title><source>Bulletin of the British Museum (Natural History) Entomology, Supplement</source><volume>2</volume>: <fpage>1</fpage>-<lpage>284</lpage>.</mixed-citation></ref><ref id="B14"><mixed-citation xmlns:xlink="http://www.w3.org/1999/xlink" xlink:type="simple"><person-group><name name-style="western"><surname>Long</surname><given-names>KD</given-names></name><name name-style="western"><surname>van Achterberg</surname><given-names>C</given-names></name></person-group> (<year>2003</year>) <article-title>Two new species of the genus <italic>Wilkinsonellus</italic> Mason (Hymenoptera: Braconidae: Microgastrinae) from northern Vietnam.</article-title><source>Zoologische Mededelingen Leiden</source><volume>77</volume>(<issue>10</issue>): <fpage>221</fpage>-<lpage>227</lpage>.</mixed-citation></ref><ref id="B23"><mixed-citation xmlns:xlink="http://www.w3.org/1999/xlink" xlink:type="simple"><person-group><name name-style="western"><surname>Zeng</surname><given-names>J</given-names></name><name name-style="western"><surname>He</surname><given-names>J-H</given-names></name><name name-style="western"><surname>Chen</surname><given-names>X-X</given-names></name></person-group> (<year>2011</year>) <article-title>The genera <italic>Deuterixys</italic> Mason, 1981 and <italic>Wilkinsonellus</italic> Mason, 1981 (Hymenoptera, Braconidae, Microgastrinae) from China, with description of two new species.</article-title><source>ZooKeys</source><volume>120</volume>: <fpage>27</fpage>-<lpage>40</lpage>. doi: <ext-link ext-link-type="doi" xlink:href="10.3897/zookeys.120.891" xlink:type="simple">10.3897/zookeys.120.891</ext-link></mixed-citation></ref><ref id="B22"><mixed-citation xmlns:xlink="http://www.w3.org/1999/xlink" xlink:type="simple"><person-group><name name-style="western"><surname>Whitfield</surname><given-names>JB</given-names></name></person-group> (<year>1997</year>) <article-title>Microgastrinae.</article-title> In: <person-group><name name-style="western"><surname>Wharton</surname><given-names>RA</given-names></name><name name-style="western"><surname>Marsh</surname><given-names>PM</given-names></name><name name-style="western"><surname>Sharkey</surname><given-names>MJ</given-names></name></person-group> (<role>Eds</role>) <source>Manual of the New World genera of the family Braconidae (Hymenoptera).</source><publisher-name>The International Society of Hymenopterists</publisher-name>, <publisher-loc>Washington, DC</publisher-loc>, <fpage>332</fpage>-<lpage>364</lpage>.</mixed-citation></ref><ref id="B15"><mixed-citation xmlns:xlink="http://www.w3.org/1999/xlink" xlink:type="simple"><person-group><name name-style="western"><surname>Long</surname><given-names>KD</given-names></name><name name-style="western"><surname>van Achterberg</surname><given-names>C</given-names></name></person-group> (<year>2011</year>) <article-title>Review of the genus <italic>Wilkinsonellus</italic> Mason, 1981 (Hymenoptera: Braconidae, Microgastrinae) from Vietnam, with a key to species and four new species.</article-title><source>Deutsche Entomologische Zeitschrift</source><volume>58</volume>(<issue>1</issue>): <fpage>123</fpage>-<lpage>133</lpage>. doi: <ext-link ext-link-type="doi" xlink:href="10.1002/mmnd.201100009" xlink:type="simple">10.1002/mmnd.201100009</ext-link></mixed-citation></ref></ref-list></tp:taxon-treatment>
