# Supplementary material for: First record of the genus Wilkinsonellus (Hymenoptera, Braconidae, Microgastrinae) from Fiji with description of three new species
Source: Zookeys. 2014 Apr 3;(397):25–47. doi: 10.3897/zookeys.397.7195 (PMC3978230; doi:10.3897/zookeys.397.7195)
Supplement: XML Treatment for Wilkinsonellus corpustriacolor [file zookeys.397.7195-treatment2.xml]

<!DOCTYPE tp:taxon-treatment
  PUBLIC "-//TaxonX//DTD Taxonomic Treatment Publishing DTD v0 20100105//EN" "tax-treatment-NSO.dtd">
<tp:taxon-treatment xmlns:tp="http://www.plazi.org/taxpub"><tp:treatment-meta><mixed-citation publication-type="journal"><person-group><name><surname>Arias-Penna</surname><given-names>Diana Carolina</given-names></name><name><surname>Zhang</surname><given-names>Yali</given-names></name><name><surname>Whitfield</surname><given-names>James B.</given-names></name></person-group><article-title>First record of the genus <italic>Wilkinsonellus</italic> (Hymenoptera, Braconidae, Microgastrinae) from Fiji with description of three new species</article-title><source>Zookeys</source><day>3</day><month>4</month><year>2014</year><volume>2014</volume><issue>397</issue><fpage>25</fpage><lpage>47</lpage><pub-id pub-id-type="doi">10.3897/zookeys.397.7195</pub-id></mixed-citation></tp:treatment-meta><tp:nomenclature><tp:taxon-name>
                            <tp:taxon-name-part taxon-name-part-type="genus">Wilkinsonellus</tp:taxon-name-part>
                            <tp:taxon-name-part taxon-name-part-type="species">corpustriacolor</tp:taxon-name-part>
                            <object-id xmlns:xlink="http://www.w3.org/1999/xlink" content-type="zoobank" xlink:type="simple">http://zoobank.org/45035C2E-F223-463F-BB64-2CA0DD2091E1</object-id>
                            <object-id xmlns:xlink="http://www.w3.org/1999/xlink" xlink:type="simple">http://species-id.net/wiki/Wilkinsonellus_corpustriacolor</object-id>
                        </tp:taxon-name><tp:taxon-authority>Arias-Penna, Zhang &amp; Whitfield</tp:taxon-authority><tp:taxon-status xmlns:xlink="http://www.w3.org/1999/xlink" xlink:type="simple">sp. n.</tp:taxon-status><xref ref-type="fig" rid="F3">Figs 3A–K</xref></tp:nomenclature><tp:treatment-sec sec-type="Female"><title>Female.</title><p>Body length 2.2 mm, antennae length 2.73 mm.</p></tp:treatment-sec><tp:treatment-sec sec-type="Material examined"><title>Material examined.</title><p><bold>Type material.</bold> Holotype, 1 female, FIJI: KADAVU ISLAND, Takuvi, 0.25 km SW Solodamu village, Moanakaka bird sanctuary, lat -19.078, long 178.121, 60 m, Malaise, coastal limestone forest, 07.iii–11.iv.2004, S. Lau, [FJKV41a].</p><p>Paratypes, 1 female, FIJI: VITI LEVU ISLAND, Nabukavesi village, Ocean Pacific Resort, lat -18.171, long 178.258, 40 m, Malaise, coastal lowland moist forest, 26.iv–05.v.2004, W. Naisilisili, [FJVL18a_01_25] in CAS. 1 male, 2 km E Navai village, old trail to mount Tomaniivi (Victoria), lat -17.621, long 178, 700 m, Malaise, gymnosperm dominated rainforest, 13–18.ii.2004, E. Namatalau, [FJVL11b_03_35] in California Academy of Sciences. 1 male &amp; 1 female, FIJI: VITI LEVU ISLAND, 0.75 km E. Navai Village, old trail to mount Tomaniivi (Victoria), lat -17.621, long 177.989, 700 m, Malaise, gymnosperm dominated rainforest, 03.ii–16.iii.2005, E. Namatalau, [FJVL11d_05_26] in Bishop Museum.</p></tp:treatment-sec><tp:treatment-sec sec-type="Other material"><title>Other material.</title><p>TAVEUNI ISLAND: 1 male, 3.2 km NW Lavena village, Mt. Koronibuabua, lat -19.851, long -179.891, 235 m, Malaise, lowland rainforest, 07.iii-11.iv.2004, B. Soroalau, [FJTA52d].</p><p>VANUA LEVU ISLAND: 1 male, Lomaloma village, lat -16.63, long -179.208, 587 m, Malaise, 26.i–07.ii.2006, N. Qarau, [FJVN97_03_01]; 1 male, same data except for: 630 m, 07–18.ii.2006, [FJVN95_01_02].</p><p>VITI LEVU ISLAND: 1 male, 2 km E Navai village, old trail to mount Tomaniivi (Victoria), lat -17.621, long 178, 700 m, Malaise, gymnosperm dominated rainforest, 13–18.ii.2004, E. Namatalau, [FJVL11b_03_35]; and 2 males, same data except for: Navai Village, 07–26.i.2004, [FJVL11e_01_02]. 1 male, 1.1 km SSW Volivoli village, Sigatoka sand dunes, lat -17.621, long 177.989, 55 m, Malaise, mixed littoral forest on sand, 06–17.iv.2004, S. Niusoria, [FJVL6b_02_19]; 1 female same data except for: 24.xi–15.xii.2003, T. Ratawa, [FJVL6b_02_16] and 1 female same data except 0.8 km SSW Volivoli village, 25 m, 24.xi–15.xii.2003, T. Ratawa, [FJVL6a_01_11].</p></tp:treatment-sec><tp:treatment-sec sec-type="Diagnosis"><title>Diagnosis.</title><p>Head yellow-orange, metasoma light yellow, mesosoma brown-black (<xref ref-type="fig" rid="F3">Fig. 3A</xref>). Hind coxa brown-black, but yellow-brown ventrally and differing in coloration from fore and middle coxae; hind coxa with aerolate-rugose sculpture which varies in size and shape: outer dorsal edge coarse and heterogeneous, but fine and homogeneous in the remaining area (<xref ref-type="fig" rid="F2">Fig. 2A</xref>). Proximal five antennal flagellomeres lighter than following flagellomeres. Ovipositor sheaths brown (<xref ref-type="fig" rid="F3">Fig. 3K</xref>). Fore wing with vein r slightly curved (<xref ref-type="fig" rid="F3">Fig. 3I</xref>). Hind wing with vannal lobe not reduced (<xref ref-type="fig" rid="F3">Fig. 3J</xref>). Petiole of tergite I smooth, bottle-shaped, widest part with more or less straight edges (<xref ref-type="fig" rid="F3">Fig. 3K</xref>).</p><!--PageBreak--></tp:treatment-sec><tp:treatment-sec sec-type="Description"><title>Description.</title><p>Coloration (<xref ref-type="fig" rid="F3">Figs 3A–K</xref>). Head yellow-orange, metasoma light yellow and mesosoma brown-black (<xref ref-type="fig" rid="F3">Fig. 3A</xref>) except propleuron (<xref ref-type="fig" rid="F3">Fig. 3G</xref>), dorsal epicnemial ridge and mesosternum yellow-brown. Legs: fore and middle coxa, and trochanter and trochantellus of all legs light yellow (<xref ref-type="fig" rid="F3">Fig. 3A</xref>); hind coxa brown-black except ventrally yellow-brown (<xref ref-type="fig" rid="F2">Fig. 2A</xref>), half basal of hind tibia and whole hind tarsus light brown. Proximal five antennal flagellomeres lighter than remaining brown flagellomeres; scape and pedicel light yellow, both with a thin brown strip laterally (<xref ref-type="fig" rid="F3">Fig. 3D</xref>). Eyes and ocelli silver in preserved specimens, ocellar triangle area with a thin semicircular black ring in each ocellus (<xref ref-type="fig" rid="F3">Fig. 3B</xref>). Edges of mandibular teeth brown. Membrane and microtrichiae of both fore and hind wings light brown (<xref ref-type="fig" rid="F3">Figs 3I–J</xref>). Ovipositor sheaths brown (<xref ref-type="fig" rid="F3">Fig. 3K</xref>).</p><p>Head (<xref ref-type="fig" rid="F3">Figs 3B–D</xref>). Inner margin of scape curved, scape longer than wide (0.15:0.10 mm); pedicel as long as wide (0.06:0.07 mm), first three antennal flagellomeres equal in length (0.17:0.17:0.17 mm); last antennal flagellomerus with apex acute and 1.6× longer than penultimate (0.19:0.12 mm) flagellomere. Antennal scrobes deep, not encircled by carina and located far above middle level of eyes and close to inner compound eye margin; frons rippled sculptures throughout; in frontal view, medial area between antennal sockets without projection. Face with finely, dense and homogeneous punctures, interspaces wavy; face with a short median longitudinal carina running from antennal scrobes to half of the length of the face, but it continues as a ridge extending close to the clypeus; fronto-clypeal suture absent. Distance between anterior <!--PageBreak-->tentorial pit and closest inner compound eye margin 1.7× longer than diameter of tentorial pit (0.05:0.03 mm); anterior tentorial pits (<xref ref-type="fig" rid="F3">Fig. 3C</xref>) far away from each other (0.14 mm). Mandible with two teeth, inferior tooth longer than superior. Maxillary palps longer than labial palps. OOL (<xref ref-type="fig" rid="F3">Fig. 3B</xref>) 1.8× longer than diameter of lateral ocellus (0.11:0.06 mm), POL (<xref ref-type="fig" rid="F3">Fig. 3B</xref>) subequal as diameter of lateral ocellus (0.07:0.06 mm). Vertex pointed, laterally sloped, but medially high (<xref ref-type="fig" rid="F3">Fig. 3D</xref>), medially vertex with a semicircular, smooth and slightly concave area. Vertex and gena with fine, dense and homogeneous punctures, interspaces forming faint wavy patterns (<xref ref-type="fig" rid="F3">Fig. 3B</xref>).</p><p>Mesosoma (<xref ref-type="fig" rid="F3">Figs 3E–G</xref>). Mesosoma dorsoventrally convex (<xref ref-type="fig" rid="F3">Fig. 3G</xref>). Pronotum shiny, smooth; curvature of pronotum with a deep groove of deeply carinate foveae throughout. Mesopleuron (<xref ref-type="fig" rid="F3">Fig. 3G</xref>) smooth, convex, except precoxal groove with elongated foveae; margins lateral and ventro-lateral of mesopleuron forming an L-shaped area, ventro-lateral part with distinctive diagonal costate and lateral margin with a noticeable curved carina; dorsal epicnemial ridge convex. Mesosternum slightly flat with characteristic curved costate sculptures, medially with a groove of deep, carinate foveae. Metepisternum and metepimeron (<xref ref-type="fig" rid="F3">Fig. 3G</xref>) separated by a chain of deep foveae, the deepest fovea at the dorsal end; metepisternum narrower than metepimeron, anteriorly metepisternum with a curvilinear carina running parallel to the groove of foveae that sorted it from the mesopleuron; metepisternum smooth but setose on dorsal edge; metepimeron just above submetapleural carina with finely areolate-rugose and hairs extended over most of the area. Mesoscutum (<xref ref-type="fig" rid="F3">Fig. 3E</xref>) with dense areolate-rugose sculptures. Notauli (<xref ref-type="fig" rid="F3">Fig. 3E</xref>) incomplete, not reaching the scutellar sulcus, barely visible by a slight difference in the level of the surface of the mesoscutum. Area of mesoscutum close to scutellar sulcus smooth and sloped. Scutellar sulcus (<xref ref-type="fig" rid="F3">Fig. 3F</xref>) with at least six-seven deep, carinate foveae of heterogeneous size. Scutellum (<xref ref-type="fig" rid="F3">Figs 3E–F</xref>) with sculptures of the same kind as mesoscutum and contours carinate; in lateral view scutellum with a spine apically (<xref ref-type="fig" rid="F2">Fig. 2F</xref>). ATS (<xref ref-type="fig" rid="F3">Fig. 3F</xref>) with several carinae; ATM (<xref ref-type="fig" rid="F3">Fig. 3F</xref>) smooth with some short stubs only at posterior edge; L (<xref ref-type="fig" rid="F3">Fig. 3F</xref>) smooth and shiny; BS (<xref ref-type="fig" rid="F3">Fig. 3F</xref>) with tiny sculptures, dorsal edge upward; MPM (<xref ref-type="fig" rid="F3">Fig. 3F</xref>) triangular, which apex strongly upward forming a carinate projection; BM (<xref ref-type="fig" rid="F3">Fig. 3F</xref>) convex; PRM (<xref ref-type="fig" rid="F3">Fig. 3F</xref>) thin, wavy and smooth. Propodeum (<xref ref-type="fig" rid="F3">Fig. 3F</xref>) with a complete median longitudinal carina dividing it in two halves, plus one additional divergent carina at each half of propodeum; all three carinae crossed by several transverse, wavy carinae; edge of first third anterior of propodeum with less transverse carinae. Propodeal spiracle enclosed partially by carinae, but anteriorly without evident transverse carina; propodeal spiracle located at the intersection between pleural and a posterior transverse carina; inner spiracle far away from divergent carina (<xref ref-type="fig" rid="F3">Fig. 3F</xref>).</p><p>Wings (<xref ref-type="fig" rid="F3">Figs 3I–J</xref>). Fore wing with vein r slightly curve (0.15 mm) arising just beyond the half of the length of pterostigma (<xref ref-type="fig" rid="F3">Fig. 3I</xref>); vein 2RS as same length as r (0.15:0.15 mm), but 2.1× longer than 2M and (RS+M)b veins (0.15:0.07:0.07 mm). Hind wing (<xref ref-type="fig" rid="F3">Fig. 3J</xref>) with vannal lobe of normal size but with subapical outline flattened; edge with setae throughout, basal ones longer than apical.</p><p>Legs. Hind coxa extended beyond apex of tergite III (<xref ref-type="fig" rid="F3">Fig. 3A</xref>) with aerolate-rugose sculptures, but differing in size and shape: outer dorsal edge coarse and heterogene<!--PageBreak-->ous, but fine and homogeneous in the remaining area (<xref ref-type="fig" rid="F2">Fig. 2A</xref>); hind tibia with inner spur 1.3× longer than outer spur (0.22:0.17 mm); hind basitarsus 1.8× longer than inner spur (0.40:0.22 mm), telotarsus subequal in length to penultimate tarsomere (0.11:0.10 mm); outer surface of hind tibia with orderly spines throughout.</p><p>Metasoma (<xref ref-type="fig" rid="F3">Figs 3H, K</xref>). Petiole of tergite I (<xref ref-type="fig" rid="F3">Fig. 3K</xref>) smooth, bottle-shaped widest part with mildly straight edges, length 0.35 mm, distinctly constricted at anterior half (minimum width 0.04 mm), but subapically wider (maximum width 0.09 mm), petiole with a deep groove which reaches the half of the length of swollen area; hypopygium not protruding beyond at apex of metasoma (<xref ref-type="fig" rid="F3">Fig. 3H</xref>); wall of hypopygium with long and numerous hairs; ovipositor length = 0.10 mm, apex rounded and bearing few long hairs, in lateral view ovipositor sheaths not protruding beyond the apex of metasoma.</p><p>Comments. In some females from Viti Levu and Kavadu, at least the first five antennal flagellomeres are lighter than the remaining ones. Some females have the ocellar triangle black, hiding the semicircular ring in each ocellus. Tergite III and beyond with some brown tinge. Body length range from 2.22 to 2.93 mm.</p><p>Males. Males from all localities exhibit tergites II and beyond brown in comparison with females. In some specimens, basal antennal flagellomeres look similar in coloration to apical flagellomeres, and ocellar triangle with extended black area, so black ring around each ocelli is not outlined. Body length range from 2.2 to 2.52 mm.</p></tp:treatment-sec><tp:treatment-sec sec-type="Etymology"><title>Etymology.</title><p>From <italic>corpus</italic> (Latin, noun) = body; <italic>tres, tria</italic> (Latin, number) = three and <italic>color</italic>, <italic>colos</italic> (Latin, noun)= color, tint, hue. The name refers to different coloration on the body: head, mesosoma and metasoma.</p></tp:treatment-sec><tp:treatment-sec sec-type="Distribution"><title>Distribution.</title><p>Fiji: Kadavu, Taveuni, Vanua Levu and Viti Levu. <italic><tp:taxon-name>Wilkinsonellus corpustriacolor</tp:taxon-name></italic> sp. n was collected in coastal limestone forest, coastal lowland moist forest, lowland rainforest, and gymnosperm dominated rainforest and elevation ranges from 25 m to 700 m.</p></tp:treatment-sec><tp:treatment-sec sec-type="Host"><title>Host.</title><p>unknown</p></tp:treatment-sec><tp:treatment-sec><!--Section generated to contain objects referenced in tp:taxon-treatment.--><fig id="F3" position="float" orientation="portrait"><label>Figure 3.</label><caption><p>Female, <italic><tp:taxon-name>Wilkinsonellus corpustriacolor</tp:taxon-name></italic> Arias-Penna, Zhang &amp; Whitfield, sp. n. <bold>A</bold> Habitus <bold>B–D</bold> Head <bold>B</bold> Dorsal view <bold>C</bold> Frontal view <bold>D</bold> Lateral view <bold>E</bold> Mesoscutum, dorsal view <bold>F</bold> Metanotum &amp; Propodeum, dorsal view <bold>G</bold> Mesosoma, lateral view <bold>H</bold> Metasoma, lateral view <bold>I–J</bold> Wings <bold>I</bold> Fore <bold>J</bold> Hind <bold>K</bold> Metasoma, dorsal view.</p></caption><graphic xmlns:xlink="http://www.w3.org/1999/xlink" xlink:href="zookeys-397-025-g003.jpg" position="float" orientation="portrait" xlink:type="simple"/></fig><fig id="F2" position="float" orientation="portrait"><label>Figure 2.</label><caption><p>Body structures <italic><tp:taxon-name>Wilkinsonellus</tp:taxon-name></italic> species. <bold>A–C</bold> Female, hind coxa <bold>A</bold> <italic><tp:taxon-name>Wilkinsonellus corpustriacolor</tp:taxon-name></italic> Arias-Penna, Zhang &amp; Whitfield, sp. n. <bold>B</bold> <italic><tp:taxon-name>Wilkinsonellus fijiensis</tp:taxon-name></italic> Arias-Penna, Zhang &amp; Whitfield, sp. n. <bold>C</bold> <italic><tp:taxon-name>Wilkinsonellus nescalptura</tp:taxon-name></italic> Arias-Penna, Zhang &amp; Whitfield, sp. n. <bold>D–E</bold> Head <bold>D</bold> <italic><tp:taxon-name>Wilkinsonellus kogui</tp:taxon-name></italic> Arias-Penna &amp; Whitfield, 2013, lateral view. <bold>E</bold> <italic><tp:taxon-name>Wilkinsonellus panamaensis</tp:taxon-name></italic> Arias-Penna &amp; Whitfield, 2013, dorsal view <bold>F</bold> Scutellum with apical spine, <italic><tp:taxon-name>Wilkinsonellus corpustriacolor</tp:taxon-name></italic> Arias-Penna, Zhang &amp; Whitfield, sp. n.</p></caption><graphic xmlns:xlink="http://www.w3.org/1999/xlink" xlink:href="zookeys-397-025-g002.jpg" position="float" orientation="portrait" xlink:type="simple"/></fig></tp:treatment-sec></tp:taxon-treatment>
